# Supplementary material for: Impact and Cost of Scaling Up Voluntary Medical Male Circumcision for HIV Prevention in the Context of the New 90-90-90 HIV Treatment Targets
Source: PLoS One. 2016 Oct 26;11(10):e0155734. doi: 10.1371/journal.pone.0155734 (PMC5082670; doi:10.1371/journal.pone.0155734)
Supplement: S1 Appendix — (XLSX) [file pone.0155734.s001.xlsx]

## Sheet: Overview
	S1 Appendix: Model-fitting parameters
	Tab 1.1: Epidemiology parameters 1
	Tab 1.2: HIV prevalence
	Tab 1.3: STI prevalence
	Tab 2: Behavior parameters

## Sheet: Tab 1.1 Epidemiology Parameters
	Table 1. Epidemiology parameters 1
	Parameter	Value				Source*
		Lesotho	Malawi	South Africa	Uganda
		Transmission per act
	Transmission of HIV per act (female to male)	0.001287	0.00107	0.00108	0.0011	Baggaley RF, Fraser C. Modelling sexual transmission of HIV: testing the assumptions, validating the predictions. Curr Opin HIV AIDS. 2010; 5(4): 269-76.
	Transmission multiplier for male to female	1	1	1.2	1	-Galvin and Cohen, "The Role of Sexually Transmitted Diseases in HIV Transmission" Nature Reviews Microbiology Volume 3, January 2004, pps. 33-42. -Powers KA, Poole C, Pettifor AE, Cohen MS Rethinking the heterosexual infectivity of HIV-1: a systematic review and meta-analysis The Lancet Published on line August 5, 2008 DOI:10.1016/S1273-3099(08)70156-7. -Vittinghoff E, Douglas J, Judson F, McKir…
	Transmission multiplier for STI	7	7.9	5.5	4.82083
	Transmission multiplier for MSM contacts	3	2	3.5	2
		Relative infectiousness by stage
	Primary Infection	30	14.5	17	16.2	-Boily MC, Baggaley RF, Wang L, Masse B, White RG, Hayes RJ, Alary M. Heterosexual risk of HIV-1 infection per sexual act: systematic review and meta-analysis of observational studies Lancet Infect Dis 2009; 9: 118-29. -Pinkerton SD. Probability of HIV transmission during acute infection in Rakai, Uganda. AIDS Behav. 2008; 12(5): 677-84. -Cohen MS, Chen YQ, McCauley M, Gamble T, Hosseinipour MC, …
	Months in Primary Stage	3	4	3.25	4
	Asymptomatic stage	1	1	1	1
	Symptomatic stage (no ART)	6	4	4.5	5
		Transmission reduction (0 - 100%)
	Condom efficacy	80	80	80	80	-Weller S, Davis, K. Condom effectiveness in reducing heterosexual HIV transmission (Cochrane Review). In: The Cochrane Library, Issue 1, 2004. Chichester, UK: John Wiley & Sons, Ltd. -Auvert B, Puren A, Taljaard D, Lagarde E, JoëlleTambekou-Sobngwi, RémiSitta. The impact of male circumcision on the female-to-male transmission of HIV : Results of the intervention trial : ANRS 1265. IAS 2005: INSE…
	Reduction in male susceptibility when circumcised	60	60	60	60
	Reduction in male infectiousness when circumcised	0	0	0	0
		Initial pulse
	Size of initial pulse of infection (0 - 0.01)	0.008	0.0008	0.001	0.009189	parameter adjusted to fit model to data
*Source describes the range for each parameter; values were selected from this range to fit the model to the HIV incidence data

## Sheet: Tab 1.2 HIV prevalence
	Table 2. HIV prevalence - all adults
		1970	1971	1972	1973	1974	1975	1976	1977	1978	1979	1980	1981	1982	1983	1984	1985	1986	1987	1988	1989	1990	1991	1992	1993	1994	1995	1996	1997	1998	1999	2000	2001	2002	2003	2004	2005	2006	2007	2008	2009	2010	2011	2012	2013	2014
	Lesotho	0	0	0	0	0	0	0	0	0	0	0	0	0.00493	0.01122	0.02338	0.04645	0.09161	0.17968	0.34745	0.66169	1.24	2.28	4.04	6.75	10.34	14.23	17.58	19.93	21.28	22.05	22.45	22.67	22.78	22.84	22.87	22.9	22.98	23.07	23.16	23.23	23.3	23.38	23.41	23.41	23.39
	Malawi	0	0.0114	0.02412	0.04139	0.06107	0.09167	0.133	0.19015	0.27044	0.3824	0.53597	0.74607	1.04	1.42	1.93	2.59	3.42	4.45	5.71	7.19	8.77	10.37	11.86	13.21	14.34	15.23	15.92	16.4	16.68	16.75	16.64	16.34	15.88	15.32	14.69	14.08	13.5	12.97	12.5	12.07	11.66	11.26	10.85	10.45	10.04
	South Africa	0	0	0	0	0	0	0	0	0	0	0	0	0	0	0	0	0.00829	0.02553	0.07139	0.18486	0.43707	0.93889	1.82	3.15	4.93	7	9.16	11.22	13.02	14.51	15.66	16.5	17.12	17.54	17.81	18	18.12	18.22	18.32	18.39	18.41	18.45	18.59	18.77	18.92
	Uganda	0	0	1e-05	8e-05	0.00036	0.00157	0.01018	0.03283	0.09395	0.23773	0.53315	1.07	1.96	3.23	4.84	6.69	8.61	10.33	11.75	12.76	13.31	13.39	13.12	12.58	11.83	11.01	10.15	9.33	8.57	7.92	7.37	6.92	6.6	6.39	6.27	6.31	6.42	6.5	6.6	6.76	6.94	7.09	7.18	7.22	7.25
	Source: Generated from Spectrum/AIM/EPP based on sentinel surveillance and household survey data

## Sheet: Tab 1.3 STI prevalence
	Table 3. Parameters used to determine logistics curve for STI prevalence
	Table 3.1 Lesotho
		Initial value	Final value	Growth rate	Growth location	Years to final value
	Males
	Low risk heterosexual	20	11	0.595347	0.961955	29.7941
	Medium risk heterosexual	30	15	0.595347	0.961955	29.7941
	High risk heterosexual	40	19	0.595347	0.961955	29.7941
	Men who have sex with men	30	15.4	0.595347	0.961955	29.7941
	Females
	Low risk heterosexual	30	12	0.6	0.961955	29.7941
	Medium risk heterosexual	30	15	0.595347	0.961955	29.7941
	High risk heterosexual	50	26	0.595347	0.961955	29.7941
	Table 3.2 Malawi
		Initial value	Final value	Growth rate	Growth location	Years to final value
	Males
	Low risk heterosexual	8.25	6	0.672241	0.773767	32.0172
	Medium risk heterosexual	20	8	0.672241	0.773767	32.0172
	High risk heterosexual	56.25	24	0.672241	0.773767	32.0172
	Men who have sex with men	15	9	0.672241	0.773767	32.0172
	Females
	Low risk heterosexual	10.35	11.8	0.672241	0.773767	32.0172
	Medium risk heterosexual	20	6.3	0.67	0.773767	32.0172
	High risk heterosexual	50	36	0.672241	0.773767	32.0172
	Table 3.3 South Africa
		Initial value	Final value	Growth rate	Growth location	Years to final value
	Males
	Low risk heterosexual	10	4.4	0.6	0.05	29
	Medium risk heterosexual	20	10	0.6	0.05	29
	High risk heterosexual	40	30	0.6	0.05	29
	Men who have sex with men	20	20	0.6	0.05	29
	Females
	Low risk heterosexual	10	7.4	0.6	0.05	29
	Medium risk heterosexual	20	10	0.6	0.05	29
	High risk heterosexual	60	40	0.6	0.05	29
	Table 3.3 Uganda
		Initial value	Final value	Growth rate	Growth location	Years to final value
	Males
	Low risk heterosexual	15	10	0.4	0.1	17
	Medium risk heterosexual	30	18	0.4	0.1	17
	High risk heterosexual	40	18	0.4	0.1	17
	Men who have sex with men	25	18	0.4	0.1	17
	Females
	Low risk heterosexual	15	10	0.4	0.1	17
	Medium risk heterosexual	40	25	0.4	0.1	17
	High risk heterosexual	45	25	0.4	0.1	17
	Source: most recent DHS with some adjustment to fit model to HIV prevalence data

## Sheet: Tab 2 Behavior Parameters
	Table 4. Behavior parameters
		Percent of population in each group						Table 6. Number of partners per year						Table 10. Percent married
		Lesotho	Malawi	South Africa	Uganda				Lesotho	Malawi	South Africa	Uganda			Lesotho	Malawi	South Africa	Uganda
	Males							Males						Males
	Not sexually active	12.3	14.7	24.9	27			Low risk heterosexual	1	1	1	1		Low risk heterosexual	100	100	100	100
	Low risk heterosexual	34.9	65.1	32.9	14.22			Medium risk heterosexual	2-4	2-4	5-6	3.7-5.5		Medium risk heterosexual	38.9	68.9	20	60
	Medium risk heterosexual	45	14.2	31.2	55.8			High risk heterosexual	4-8	4-6	10	4		High risk heterosexual	38.9	46.6	20	20
	High risk heterosexual	6.8	5	8.3	2.9			Men who have sex with men	2	8	4	5		Injecting drug user	0	0	20	0
	Injecting drug user	0	0	0.7	0.02			Females						Men who have sex with men	44.3	47	34.1	0
	Men who have sex with men	1	1	2	0.06			Low risk heterosexual	1	1	1	1		Females
	Total	100	100	100	100			Medium risk heterosexual	2-3	2-2.5	4-5	4.9-6.5		Low risk heterosexual	100	100	100	100
	Females							High risk heterosexual	60	37-50	200	100-130		Medium risk heterosexual	53.1	48.2	24.2	17
	Not sexually active	14.7	13.6	17.5	15			Source: varied to fit data						High risk heterosexual	10	3	30	17
	Low risk heterosexual	58.1	81.4	50.3	34.5									Injecting drug user	0	0	24.2	0
	Medium risk heterosexual	25.9	4.5	31	50			Table 7. Sex acts per partner						Source: varied to fit data
	High risk heterosexual	1.3	0.5	1	0.5				Lesotho	Malawi	South Africa	Uganda
	Injecting drug user	0	0	0.2	0			Low risk heterosexual	90	55-90	90	60
	Total	100	100	100	100			Medium risk heterosexual	30	35-40	41	18-25
	Source: DHS							High risk heterosexual	3	5	1.5	10-15
								Men who have sex with men	50	15	12	20
	Table 5. Parameters used to determine logistics curve for condom use							Source: varied to fit data
	Lesotho	Initial value	Final value	Growth rate	Growth location	Years to final value
	Low risk heterosexual	0	9.4	0.595347	0.961955	29.7941		Table 8. Age at first sex
	Medium risk heterosexual	0	50.5	0.6	0.961955	29.7941			Lesotho	Malawi	South Africa	Uganda
	High risk heterosexual	10	61	0.595347	0.961955	29.7941		Males	19.1	18	16.3	18.34-18.5
	Men who have sex with men	10	48.2	0.595347	0.961955	29.7941		Females	18.4	17.4-17.59	17.2	16.9-17.4
	Malawi							Source: DHS
	Low risk heterosexual	1	4.5	0.67	0.773767	32.0172
	Medium risk heterosexual	1	26	0.672241	0.773767	32.0172		Table 9. Increased recruitment
	High risk heterosexual	1	76.5	0.672241	0.77	32.0172		Percent of exits replaced by increased recruitment
	Men who have sex with men	1	50	0.672241	0.773767	32.0172			Lesotho	Malawi	South Africa	Uganda
	South Africa							Males
	Low risk heterosexual	1	15	0.5	0.1	28.5		Medium risk	50	0	20	40
	Medium risk heterosexual	1	72.3	0.5	0.1	28.5		High risk	100	50	50	50
	High risk heterosexual	1	65.5	0.5	0.1	28.5		Injecting drug user	0	0	0	0
	Men who have sex with men	1	75	0.5	0.1	28.5		Females
	Uganda							Medium risk	50	0	20	40
	Low risk heterosexual	1	7	0.6	0.1	20		High risk	100	50	50	60
	Medium risk heterosexual	1	34	0.6	0.1	20		Injecting drug user	0	0	0	0
	High risk heterosexual	10	49	0.6	0.1	20		Source: varied to fit data
	Men who have sex with men	1	50	0.6	0.1	20
	Source: DHS, adjusted for fit
