# Supplementary material for: Impact and Cost of Scaling Up Voluntary Medical Male Circumcision for HIV Prevention in the Context of the New 90-90-90 HIV Treatment Targets
Source: PLoS One. 2016 Oct 26;11(10):e0155734. doi: 10.1371/journal.pone.0155734 (PMC5082670; doi:10.1371/journal.pone.0155734)
Supplement: S3 Appendix — (XLSX) [file pone.0155734.s003.xlsx]

## Sheet: Overview
	S3 Appendix: Treatment coverage
	Tab 1: Elegibility for Treatment
	Tab 2: Percent of adults in need receiving treatment
	Tab 3: ART effect

## Sheet: Tab 1 Eligibility for Treatment
	CD4 count threshold for eligibility
	90-90-90 Scenarios
		1970	1971	1972	1973	1974	1975	1976	1977	1978	1979	1980	1981	1982	1983	1984	1985	1986	1987	1988	1989	1990	1991	1992	1993	1994	1995	1996	1997	1998	1999	2000	2001	2002	2003	2004	2005	2006	2007	2008	2009	2010	2011	2012	2013	2014	2015	2016	2017
	Lesotho	200	200	200	200	200	200	200	200	200	200	200	200	200	200	200	200	200	200	200	200	200	200	200	200	200	200	200	200	200	200	200	200	200	200	200	200	200	350	350	350	350	350	350	350	500	500	500	999
	Malawi	250	250	250	250	250	250	250	250	250	250	250	250	250	250	250	250	250	250	250	250	250	250	250	250	250	250	250	250	250	250	250	250	250	250	250	250	250	250	250	250	250	350	350	350	500	500	500	999
	South Africa	200	200	200	200	200	200	200	200	200	200	200	200	200	200	200	200	200	200	200	200	200	200	200	200	200	200	200	200	200	200	200	200	200	200	200	200	200	200	200	200	350	350	350	350	500	500	500	999
	Uganda	200	200	200	200	200	200	200	200	200	200	200	200	200	200	200	200	200	200	200	200	200	200	200	200	200	200	200	200	200	200	200	200	200	200	200	200	200	200	250	250	250	350	350	350	500	500	500	999
	90-90-90F Scenarios
		1970	1971	1972	1973	1974	1975	1976	1977	1978	1979	1980	1981	1982	1983	1984	1985	1986	1987	1988	1989	1990	1991	1992	1993	1994	1995	1996	1997	1998	1999	2000	2001	2002	2003	2004	2005	2006	2007	2008	2009	2010	2011	2012	2013	2014	2015	2016	2017
	Lesotho	200	200	200	200	200	200	200	200	200	200	200	200	200	200	200	200	200	200	200	200	200	200	200	200	200	200	200	200	200	200	200	200	200	200	200	200	200	350	350	350	350	350	350	350	500	500	500	999
	Malawi	250	250	250	250	250	250	250	250	250	250	250	250	250	250	250	250	250	250	250	250	250	250	250	250	250	250	250	250	250	250	250	250	250	250	250	250	250	250	250	250	250	350	350	350	500	500	500	999
	South Africa	200	200	200	200	200	200	200	200	200	200	200	200	200	200	200	200	200	200	200	200	200	200	200	200	200	200	200	200	200	200	200	200	200	200	200	200	200	200	200	200	350	350	350	350	500	500	500	999
	Uganda	200	200	200	200	200	200	200	200	200	200	200	200	200	200	200	200	200	200	200	200	200	200	200	200	200	200	200	200	200	200	200	200	200	200	200	200	200	200	250	250	250	350	350	350	500	500	500	999
	90-90-75 Scenarios
		1970	1971	1972	1973	1974	1975	1976	1977	1978	1979	1980	1981	1982	1983	1984	1985	1986	1987	1988	1989	1990	1991	1992	1993	1994	1995	1996	1997	1998	1999	2000	2001	2002	2003	2004	2005	2006	2007	2008	2009	2010	2011	2012	2013	2014	2015	2016	2017
	Lesotho	200	200	200	200	200	200	200	200	200	200	200	200	200	200	200	200	200	200	200	200	200	200	200	200	200	200	200	200	200	200	200	200	200	200	200	200	200	350	350	350	350	350	350	350	500	500	500	999
	Malawi	250	250	250	250	250	250	250	250	250	250	250	250	250	250	250	250	250	250	250	250	250	250	250	250	250	250	250	250	250	250	250	250	250	250	250	250	250	250	250	250	250	350	350	350	500	500	500	999
	South Africa	200	200	200	200	200	200	200	200	200	200	200	200	200	200	200	200	200	200	200	200	200	200	200	200	200	200	200	200	200	200	200	200	200	200	200	200	200	200	200	200	350	350	350	350	500	500	500	999
	Uganda	200	200	200	200	200	200	200	200	200	200	200	200	200	200	200	200	200	200	200	200	200	200	200	200	200	200	200	200	200	200	200	200	200	200	200	200	200	200	250	250	250	350	350	350	500	500	500	999
	Source: described in manuscript methods
	Grey = indicates parameter DID NOT CHANGE from 90-90-90 scenario
[truncated: 33 more columns]

## Sheet: Tab 2 Percent in need receiving
	Percent of adults in need receiving treatment
	90-90-90 Scenarios
			2000	2001	2002	2003	2004	2005	2006	2007	2008	2009	2010	2011	2012	2013	2014	2015	2016	2017	2018	2019	2020	2021	2022	2023	2024	2025	2026	2027	2028	2029	2030	2031	2032	2033	2034	2035	2036	2037	2038	2039	2040	2041	2042	2043	2044	2045	2046
	Lesotho	Male	0	0	0.660799	1.82562	2.92931	13.0272	29.376	25.9368	33.449	38.9355	45.8672	47.2868	46.7894	46.6045	33.8112	43.2227	54.2248	53.1584	62.439	71.7195	81	81.9	82.8	83.7	84.6	85.5	86.4	87.3	88.2	89.1	90	90	90	90	90	90	90	90	90	90	90	90	90	90	90	90	90
		Female	0	0	0.997303	2.74523	4.35142	19.3047	32.0248	29.5802	37.6259	55.1747	62.4277	56.7823	61.3222	55.0609	43.6647	50.0963	58.622	57.5182	65.3455	73.1727	81	81.9	82.8	83.7	84.6	85.5	86.4	87.3	88.2	89.1	90	90	90	90	90	90	90	90	90	90	90	90	90	90	90	90	90
	Malawi	Male	0	0	0	0	3.27482	9.09289	18.7554	30.625	43.5358	53.3561	60.9597	52.9029	61.6007	66.6985	54.6796	62.304	69.6233	61.8468	68.2312	74.6156	81	81.9	82.8	83.7	84.6	85.5	86.4	87.3	88.2	89.1	90	90	90	90	90	90	90	90	90	90	90	90	90	90	90	90	90
		Female	0	0	0	0	6.39017	16.9987	33.599	51.1355	66.0122	74.9566	82.122	65.5758	76.4206	80.8807	75.2181	77.4709	79.8325	72.5708	75.3805	78.1903	81	81.9	82.8	83.7	84.6	85.5	86.4	87.3	88.2	89.1	90	90	90	90	90	90	90	90	90	90	90	90	90	90	90	90	90
	South Africa	Male	0	0	0	0.653555	12.2754	20.702	34.9914	47.3521	49.3168	52.1723	37.3605	62.4813	84.2479	82.2435	69.5306	73.287	77.0907	66.4368	71.2912	76.1456	81	81.9	82.8	83.7	84.6	85.5	86.4	87.3	88.2	89.1	90	90	90	90	90	90	90	90	90	90	90	90	90	90	90	90	90
		Female	0	0	0	0.628869	18.9339	30.6789	49.7648	64.2352	63.8873	64.2956	48.4205	79.6923	100	90.4043	71.3027	74.4242	77.5458	69.2151	73.1434	77.0717	81	81.9	82.8	83.7	84.6	85.5	86.4	87.3	88.2	89.1	90	90	90	90	90	90	90	90	90	90	90	90	90	90	90	90	90
	Uganda	Male	0	3.45235	8.19412	12.8695	37.3794	63.552	51.0034	54.1183	57.8884	65.6553	65.0493	51.4107	54.2142	60.1189	43.5752	51.3849	59.0191	59.0875	66.3917	73.6958	81	81.9	82.8	83.7	84.6	85.5	86.4	87.3	88.2	89.1	90	90	90	90	90	90	90	90	90	90	90	90	90	90	90	90	90
		Female	0	3.34836	8.11983	13.0245	38.6124	66.26	53.1156	56.5509	61.6969	69.5345	68.6544	55.1834	64.0494	81.986	66.2716	69.0393	72.0444	71.2159	74.4773	77.7386	81	81.9	82.8	83.7	84.6	85.5	86.4	87.3	88.2	89.1	90	90	90	90	90	90	90	90	90	90	90	90	90	90	90	90	90
	90-90-90F Scenarios
			2000	2001	2002	2003	2004	2005	2006	2007	2008	2009	2010	2011	2012	2013	2014	2015	2016	2017	2018	2019	2020	2021	2022	2023	2024	2025	2026	2027	2028	2029	2030	2031	2032	2033	2034	2035	2036	2037	2038	2039	2040	2041	2042	2043	2044	2045	2046
	Lesotho	Male	0	0	0.660799	1.82562	2.92931	13.0272	29.376	25.9368	33.449	38.9355	45.8672	47.2868	46.7894	46.6045	33.8112	41.86	42.0254	34.1753	34.5947	34.9919	35.377	35.7355	36.0671	36.3744	36.6487	36.8976	37.1285	37.3533	37.5642	37.7616	37.9608	38.1461	38.3166	38.4737	38.6173	38.7464	38.8605	38.9586	39.0405	39.1069	39.1596	39.2005	39.2314	39.2536	39.269	39.279	39.285
		Female	0	0	0.997303	2.74523	4.35142	19.3047	32.0248	29.5802	37.6259	55.1747	62.4277	56.7823	61.3222	55.0609	43.6647	50.0963	58.622	57.5182	65.3455	73.1727	81	81.9	82.8	83.7	84.6	85.5	86.4	87.3	88.2	89.1	90	90	90	90	90	90	90	90	90	90	90	90	90	90	90	90	90
	Malawi	Male	0	0	0	0	3.27482	9.09289	18.7554	30.625	43.5358	53.3561	60.9597	52.9029	61.6007	66.6985	54.3802	64.6696	64.5959	51.7907	52.3851	53.0005	53.6455	54.2788	54.8957	55.489	56.07	56.6159	57.1169	57.5852	58.0301	58.4554	58.8818	59.315	59.754	60.1977	60.6452	61.0955	61.546	61.9957	62.4448	62.8932	63.3416	63.7918	64.2462	64.7071	65.1788	65.6641	66.1644
		Female	0	0	0	0	6.39017	16.9987	33.599	51.1355	66.0122	74.9566	82.122	65.5758	76.4206	80.8807	75.2181	77.4709	79.8325	72.5708	75.3805	78.1903	81	81.9	82.8	83.7	84.6	85.5	86.4	87.3	88.2	89.1	90	90	90	90	90	90	90	90	90	90	90	90	90	90	90	90	90
	South Africa	Male	0	0	0	0.653555	12.2754	20.702	34.9914	47.3521	49.3168	52.1723	37.3605	62.4813	84.2479	82.2435	70.0682	69.3011	69.178	56.0471	56.5134	56.9336	57.341	57.7174	58.0794	58.4639	58.8211	59.1441	59.4634	59.7377	59.947	60.1213	60.2868	60.4613	60.6268	60.7834	60.9334	61.0799	61.2244	61.3687	61.5125	61.6562	61.7991	61.9404	62.0794	62.2162	62.3514	62.4861	62.6212
		Female	0	0	0	0.628869	18.9339	30.6789	49.7648	64.2352	63.8873	64.2956	48.4205	79.6923	100	90.4043	71.3027	74.4242	77.5458	69.2151	73.1434	77.0717	81	81.9	82.8	83.7	84.6	85.5	86.4	87.3	88.2	89.1	90	90	90	90	90	90	90	90	90	90	90	90	90	90	90	90	90
	Uganda	Male	0	3.45235	8.19412	12.8695	37.3794	63.552	51.0034	54.1183	57.8884	65.6553	65.0493	51.4107	54.2142	60.1189	43.8243	57.7143	57.9279	51.6551	52.4114	53.1873	54.0024	54.814	55.6223	56.4349	57.262	58.1037	58.9741	59.8912	60.8642	61.8948	62.9935	64.1547	65.3845	66.6913	68.0859	69.581	71.1927	72.9395	74.8402	76.9179	79.1988	81.7139	84.5049	87.616	91.0671	94.7794	98.7526
		Female	0	3.34836	8.11983	13.0245	38.6124	66.26	53.1156	56.5509	61.6969	69.5345	68.6544	55.1834	64.0494	81.986	66.2716	69.0393	72.0444	71.2159	74.4773	77.7386	81	81.9	82.8	83.7	84.6	85.5	86.4	87.3	88.2	89.1	90	90	90	90	90	90	90	90	90	90	90	90	90	90	90	90	90
	90-90-75 Scenarios
			2000	2001	2002	2003	2004	2005	2006	2007	2008	2009	2010	2011	2012	2013	2014	2015	2016	2017	2018	2019	2020	2021	2022	2023	2024	2025	2026	2027	2028	2029	2030	2031	2032	2033	2034	2035	2036	2037	2038	2039	2040	2041	2042	2043	2044	2045	2046
	Lesotho	Male	0	0	0.660799	1.82562	2.92931	13.0272	29.376	25.9368	33.449	38.9355	45.8673	47.2869	46.7896	46.6049	48.8283	43.1355	54.0782	52.9888	62.3259	71.6629	81	81.9	82.8	83.7	84.6	85.5	86.4	87.3	88.2	89.1	90	90	90	90	90	90	90	90	90	90	90	90	90	90	90	90	90
		Female	0	0	0.997303	2.74523	4.35142	19.3047	32.0248	29.5802	37.6259	55.1747	62.4277	56.7824	61.3224	55.0612	57.0654	49.9791	58.4572	57.3481	65.232	73.116	81	81.9	82.8	83.7	84.6	85.5	86.4	87.3	88.2	89.1	90	90	90	90	90	90	90	90	90	90	90	90	90	90	90	90	90
	Malawi	Male	0	0	0	0	3.27482	9.09289	18.7554	30.625	43.5358	53.3561	60.9597	52.9029	61.6007	66.6985	54.6796	62.304	69.5898	61.6787	68.1191	74.5596	81	81.9	82.8	83.7	84.6	85.5	86.4	87.3	88.2	89.1	90	90	90	90	90	90	90	90	90	90	90	90	90	90	90	90	90
		Female	0	0	0	0	6.39017	16.9987	33.599	51.1355	66.0123	74.9566	82.122	65.5758	76.4206	80.8807	75.2181	77.4709	79.7974	72.4077	75.2718	78.1359	81	81.9	82.8	83.7	84.6	85.5	86.4	87.3	88.2	89.1	90	90	90	90	90	90	90	90	90	90	90	90	90	90	90	90	90
	South Africa	Male	0	0	0	0.653555	12.2754	20.702	34.9914	47.3521	49.3168	52.1723	37.3605	62.4813	84.2478	82.2435	69.5306	73.287	77.0473	66.2286	71.1524	76.0762	81	81.9	82.8	83.7	84.6	85.5	86.4	87.3	88.2	89.1	90	90	90	90	90	90	90	90	90	90	90	90	90	90	90	90	90
		Female	0	0	0	0.628869	18.9339	30.6789	49.7648	64.2352	63.8873	64.2956	48.4205	79.6923	100	90.4042	71.3027	74.4242	77.512	69.0496	73.0331	77.0165	81	81.9	82.8	83.7	84.6	85.5	86.4	87.3	88.2	89.1	90	90	90	90	90	90	90	90	90	90	90	90	90	90	90	90	90
	Uganda	Male	0	3.45235	8.19413	12.8696	37.3794	63.5521	51.0034	54.1183	57.8885	65.6554	65.0494	51.4107	54.2142	60.119	43.5753	51.385	58.9697	58.8735	66.249	73.6245	81	81.9	82.8	83.7	84.6	85.5	86.4	87.3	88.2	89.1	90	90	90	90	90	90	90	90	90	90	90	90	90	90	90	90	90
		Female	0	3.34837	8.11984	13.0245	38.6124	66.26	53.1156	56.5509	61.6969	69.5346	68.6544	55.1835	64.0494	81.9861	66.2717	69.0393	71.9784	70.9661	74.3107	77.6554	81	81.9	82.8	83.7	84.6	85.5	86.4	87.3	88.2	89.1	90	90	90	90	90	90	90	90	90	90	90	90	90	90	90	90	90
	Source: described in manuscript methods
	Grey = indicates parameter DID NOT CHANGE from 90-90-90 scenario
[truncated: 4 more columns]

## Sheet: Tab 3 ART effect
	ART effect - ratio of infectiousness with ART to without ART
	90-90-90 Scenarios
		1970	1971	1972	1973	1974	1975	1976	1977	1978	1979	1980	1981	1982	1983	1984	1985	1986	1987	1988	1989	1990	1991	1992	1993	1994	1995	1996	1997	1998	1999	2000	2001	2002	2003	2004	2005	2006	2007	2008	2009	2010	2011	2012	2013	2014	2015	2016	2017
	Lesotho	0.25	0.25	0.25	0.25	0.25	0.25	0.25	0.25	0.25	0.25	0.25	0.25	0.25	0.25	0.25	0.25	0.25	0.25	0.25	0.25	0.25	0.25	0.25	0.25	0.25	0.25	0.25	0.25	0.25	0.25	0.25	0.25	0.25	0.25	0.25	0.25	0.25	0.25	0.25	0.25	0.25	0.25	0.25	0.25	0.25	0.25	0.22	0.19
	Malawi	0.25	0.25	0.25	0.25	0.25	0.25	0.25	0.25	0.25	0.25	0.25	0.25	0.25	0.25	0.25	0.25	0.25	0.25	0.25	0.25	0.25	0.25	0.25	0.25	0.25	0.25	0.25	0.25	0.25	0.25	0.25	0.25	0.25	0.25	0.25	0.25	0.25	0.25	0.25	0.25	0.25	0.25	0.25	0.25	0.25	0.25	0.22	0.19
	South Africa	0.25	0.25	0.25	0.25	0.25	0.25	0.25	0.25	0.25	0.25	0.25	0.25	0.25	0.25	0.25	0.25	0.25	0.25	0.25	0.25	0.25	0.25	0.25	0.25	0.25	0.25	0.25	0.25	0.25	0.25	0.25	0.25	0.25	0.25	0.25	0.25	0.25	0.25	0.25	0.25	0.25	0.25	0.25	0.25	0.25	0.25	0.22	0.19
	Uganda	0.25	0.25	0.25	0.25	0.25	0.25	0.25	0.25	0.25	0.25	0.25	0.25	0.25	0.25	0.25	0.25	0.25	0.25	0.25	0.25	0.25	0.25	0.25	0.25	0.25	0.25	0.25	0.25	0.25	0.25	0.25	0.25	0.25	0.25	0.25	0.25	0.25	0.25	0.25	0.25	0.25	0.25	0.25	0.25	0.25	0.25	0.22	0.19
	90-90-90F Scenarios
		1970	1971	1972	1973	1974	1975	1976	1977	1978	1979	1980	1981	1982	1983	1984	1985	1986	1987	1988	1989	1990	1991	1992	1993	1994	1995	1996	1997	1998	1999	2000	2001	2002	2003	2004	2005	2006	2007	2008	2009	2010	2011	2012	2013	2014	2015	2016	2017
	Lesotho	0.25	0.25	0.25	0.25	0.25	0.25	0.25	0.25	0.25	0.25	0.25	0.25	0.25	0.25	0.25	0.25	0.25	0.25	0.25	0.25	0.25	0.25	0.25	0.25	0.25	0.25	0.25	0.25	0.25	0.25	0.25	0.25	0.25	0.25	0.25	0.25	0.25	0.25	0.25	0.25	0.25	0.25	0.25	0.25	0.25	0.25	0.22	0.19
	Malawi	0.25	0.25	0.25	0.25	0.25	0.25	0.25	0.25	0.25	0.25	0.25	0.25	0.25	0.25	0.25	0.25	0.25	0.25	0.25	0.25	0.25	0.25	0.25	0.25	0.25	0.25	0.25	0.25	0.25	0.25	0.25	0.25	0.25	0.25	0.25	0.25	0.25	0.25	0.25	0.25	0.25	0.25	0.25	0.25	0.25	0.25	0.22	0.19
	South Africa	0.25	0.25	0.25	0.25	0.25	0.25	0.25	0.25	0.25	0.25	0.25	0.25	0.25	0.25	0.25	0.25	0.25	0.25	0.25	0.25	0.25	0.25	0.25	0.25	0.25	0.25	0.25	0.25	0.25	0.25	0.25	0.25	0.25	0.25	0.25	0.25	0.25	0.25	0.25	0.25	0.25	0.25	0.25	0.25	0.25	0.25	0.22	0.19
	Uganda	0.25	0.25	0.25	0.25	0.25	0.25	0.25	0.25	0.25	0.25	0.25	0.25	0.25	0.25	0.25	0.25	0.25	0.25	0.25	0.25	0.25	0.25	0.25	0.25	0.25	0.25	0.25	0.25	0.25	0.25	0.25	0.25	0.25	0.25	0.25	0.25	0.25	0.25	0.25	0.25	0.25	0.25	0.25	0.25	0.25	0.25	0.22	0.19
	90-90-75 Scenarios
		1970	1971	1972	1973	1974	1975	1976	1977	1978	1979	1980	1981	1982	1983	1984	1985	1986	1987	1988	1989	1990	1991	1992	1993	1994	1995	1996	1997	1998	1999	2000	2001	2002	2003	2004	2005	2006	2007	2008	2009	2010	2011	2012	2013	2014	2015	2016	2017
	Lesotho	0.25	0.25	0.25	0.25	0.25	0.25	0.25	0.25	0.25	0.25	0.25	0.25	0.25	0.25	0.25	0.25	0.25	0.25	0.25	0.25	0.25	0.25	0.25	0.25	0.25	0.25	0.25	0.25	0.25	0.25	0.25	0.25	0.25	0.25	0.25	0.25	0.25	0.25	0.25	0.25	0.25	0.25	0.25	0.25	0.25	0.25	0.25	0.25
	Malawi	0.25	0.25	0.25	0.25	0.25	0.25	0.25	0.25	0.25	0.25	0.25	0.25	0.25	0.25	0.25	0.25	0.25	0.25	0.25	0.25	0.25	0.25	0.25	0.25	0.25	0.25	0.25	0.25	0.25	0.25	0.25	0.25	0.25	0.25	0.25	0.25	0.25	0.25	0.25	0.25	0.25	0.25	0.25	0.25	0.25	0.25	0.25	0.25
	South Africa	0.25	0.25	0.25	0.25	0.25	0.25	0.25	0.25	0.25	0.25	0.25	0.25	0.25	0.25	0.25	0.25	0.25	0.25	0.25	0.25	0.25	0.25	0.25	0.25	0.25	0.25	0.25	0.25	0.25	0.25	0.25	0.25	0.25	0.25	0.25	0.25	0.25	0.25	0.25	0.25	0.25	0.25	0.25	0.25	0.25	0.25	0.25	0.25
	Uganda	0.25	0.25	0.25	0.25	0.25	0.25	0.25	0.25	0.25	0.25	0.25	0.25	0.25	0.25	0.25	0.25	0.25	0.25	0.25	0.25	0.25	0.25	0.25	0.25	0.25	0.25	0.25	0.25	0.25	0.25	0.25	0.25	0.25	0.25	0.25	0.25	0.25	0.25	0.25	0.25	0.25	0.25	0.25	0.25	0.25	0.25	0.25	0.25
	Source: described in manuscript methods
	Grey = indicates parameter DID NOT CHANGE from 90-90-90 scenario
[truncated: 33 more columns]
